# Supplementary material for: Association of chorioamnionitis with failed conversion of epidural labor analgesia to cesarean delivery anesthesia: A retrospective cohort study
Source: PLoS One. 2021 May 5;16(5):e0250596. doi: 10.1371/journal.pone.0250596 (PMC8099088; doi:10.1371/journal.pone.0250596)
Supplement: S1 Table — (XLSX) [file pone.0250596.s001.xlsx]

## Sheet: S1_Table
S1 Table	Features of isolated maternal fever and Triple I with classification
Terminology	Features and comments
Isolated maternal fever	Maternal oral temperature ≥ 39 °C on any one occasion is “documented fever”
	If the oral temperature ≥ 38 °C but ≤ 39 °C, repeat the measurement in 30 minutes; if the repeat value remains ≥ 38 °C, it is “documented fever".
Suspected Triple I	Fever without a clear source plus any of the following:
	・baseline fatal tachycardia (>160 bpm for 10 min or longer, excluding accelerations, decelerations, and periods of marked variability)
	・maternal WBC > 15,000 per mm³ in absence of corticosteroids
	・definite purulent fluid from the cervical os
Confirmed Triple I	All of the above plus
	・amniocentesis-proven infection through a positive gram stain
	・low glucose or positive amniotic fluid culture
	・placental pathology revealing diagnostic features of infection
WBC, white blood cell count; bpm, beats per minute
