# Supplementary material for: Association of chorioamnionitis with failed conversion of epidural labor analgesia to cesarean delivery anesthesia: A retrospective cohort study
Source: PLoS One. 2021 May 5;16(5):e0250596. doi: 10.1371/journal.pone.0250596 (PMC8099088; doi:10.1371/journal.pone.0250596)
Supplement: S2 Table — (XLSX) [file pone.0250596.s002.xlsx]

## Sheet: S2_Table
S2 Table. Primary outcome; CSEA subgroup analysis
Parameter	Crude odds ratio (95 % CI)	Crude odds ratio p-value	Adjusted odds ratio (95 % CI)	Adjusted odds ratio p-value
CAM	3.4 (1.5–7.8)	p = 0.003	3.4 (1.5–8.2)	p = 0.005
Age			2.1 (0.8–5.8)	p = 0.11
BMI			1.0 (0.4–2.6)	p = 0.99
Multiparous woman			0.6 (0.0–5.5)	p = 0.70
Duration of epidural labor analgesia			1.8 (1.2–2.7)	p = 0.007
Age was adjusted for categorical variables (< 35; 35 ≤ y < 45; ≥ 45)
BMI was adjusted for categorical variables (< 25; ≥ 25)
Duration of epidural labor analgesia was adjusted for categorical variables (< 10; 10 ≤ h < 20; 20 ≤ h < 30; 30 ≤ h < 40; ≥ 40)
CAM: chorioamnionitis; CSEA: combined spinal and epidural anesthesia; BW: body weight; BMI: body mass index; CI, confidence interval
