# Supplementary material for: Association of chorioamnionitis with failed conversion of epidural labor analgesia to cesarean delivery anesthesia: A retrospective cohort study
Source: PLoS One. 2021 May 5;16(5):e0250596. doi: 10.1371/journal.pone.0250596 (PMC8099088; doi:10.1371/journal.pone.0250596)
Supplement: S3 Table — (XLSX) [file pone.0250596.s003.xlsx]

## Sheet: S3_Table
S3 Table. Rate of conversion to general anesthesia
Group	Rate of conversion to general anesthesia	Crude odds ratio (95%CI)	p-value
CAM (-)	1/74 (1.4 %)	ref.	-
CAM (+)	1/58 (1.7 %)	1.3 (0.1–20.9)	p=1.00
