# Supplementary material for: Association of chorioamnionitis with failed conversion of epidural labor analgesia to cesarean delivery anesthesia: A retrospective cohort study
Source: PLoS One. 2021 May 5;16(5):e0250596. doi: 10.1371/journal.pone.0250596 (PMC8099088; doi:10.1371/journal.pone.0250596)
Supplement: S4 Table — (XLSX) [file pone.0250596.s004.xlsx]

## Sheet: S4_Table
S4 Table. Secondary outcomes; CSEA subgroup analysis
Parameter	CAM (-)	CAM (+)	p-value
PCEA requestsa (n)	15.5 (7.0–33.0)	27.0 (8.5–43.5)	p = 0.09
PCEA bolusesa (n)	12.0 (6.0–24.8)	22.0 (7.5–35.5)	p = 0.03
Consumption of PCEA solutiona (mL/h)	6.8 (5.1–8.3)	7.7 (5.7–10.8)	p = 0.08
Number of rescue boluses against breakthrough painb (n)	0 (0–1) [0, 4]	0 (0–2) [0, 10]	p = 0.04
Intervertebral range of 'loss of cold' levela	6 (5–8)	6 (5–8)	p = 0.89
aContinuous variables are presented as median with (interquartile range). bPresented as median with (interquartile range) and [minimum and maximum values].
CAM, chorioamnionitis; CSEA, combined spinal and epidural anesthesia; PCEA, patient controlled epidural anesthesia.
